# Supplementary material for: ganon2: up-to-date and scalable metagenomics analysis
Source: NAR Genom Bioinform. 2025 Jul 17;7(3):lqaf094. doi: 10.1093/nargab/lqaf094 (PMC12267982; doi:10.1093/nargab/lqaf094)
Supplement: lqaf094_Supplemental_Files [file lqaf094_supplemental_files.zip]

Archive with 6 entries (6 files):
- cami2_portal_taxbinning_marine.html
- cami2_portal_taxbinning_plant.html
- cami2_portal_taxbinning_strain.html
- cami2_portal_taxprofiling_marine.html
- ganon2_benchmark.html
- SupplementaryFigures.pdf
